# Supplementary material for: Personalized Machine Learning-Based Prediction of Wellbeing and Empathy in Healthcare Professionals
Source: Sensors (Basel). 2024 Apr 20;24(8):2640. doi: 10.3390/s24082640 (PMC11053570; doi:10.3390/s24082640)
Supplement: Supplementary file 1 [file sensors-24-02640-s001.zip]

Archive with 1 entries (1 files):
- sensors-2917004-supplementary.pdf
